# Supplementary material for: Spatiotemporal development of late and moderate preterm infant gut and oral microbiomes and impact of gestational age on early colonization
Source: mSystems. 2025 Nov 24;10(12):e00667-25. doi: 10.1128/msystems.00667-25 (PMC12710329; doi:10.1128/msystems.00667-25)
Supplement: Supplemental tables — Tables S1 to S7. [file msystems.00667-25-s0002.xlsx]

## Sheet: Table S1
Supplementary Table 1. Overview of cohort
		Stool					Saliva					p
Time point	Overall	Entry	TEA	3mo	6mo	12mo	Entry	TEA	3mo	6mo	12mo	-
Corrected age in days	6 (-7, 123)	-28 (-34, -22)	1 (-2, 4)	93 (91, 96)	184 (182, 189)	366 (365, 371)	-27 (-33, - 22)	1 (-2, 4)	93 (91, 96)	184 (183, 190)	366 (365, 372)	-
Sample day of life	50 (23, 163)	7 (4, 10)	34 (28, 41)	126 (120, 134)	217 (212, 225)	401 (395, 411)	6 (3, 10)	36 (29, 41)	127 (120, 136)	218 (212, 224)	402 (395, 412)	-
Gestational age	35+3 (34+2, 36+2)	34+5 (33+6, 36+0)	35+3 (34+1, 36+2)	35+4 (34+3, 36+2)	35+3 (34+3, 36+2)	35+0 (34+4, 36+0)	35+0 (33+6, 36+2)	35+3 (34+2, 36+2)	35+3 (34+2, 36+2)	35+3 (34+3, 36+2)	35+0 (34+4, 36+0)	0.62
Sex												1
Male	345 (45%)	40 (47%)	50 (44%)	34 (44%)	31 (47%)	11 (39%)	41 (42%)	52 (45%)	41 (45%)	32 (46%)	13 (45%)	-
Female	428 (55%)	46 (53%)	64 (56%)	43 (56%)	35 (53%)	17 (61%)	56 (58%)	63 (55%)	50 (55%)	38 (54%)	16 (55%)	-
Delivery												0.82
Vaginal	360 (46%)	39 (45%)	49 (43%)	41 (53%)	33 (50%)	16 (57%)	37 (38%)	48 (42%)	47 (52%)	33 (47%)	17 (59%)	-
Elective Caesarean section	168 (22%)	18 (21%)	26 (23%)	13 (17%)	15 (23%)	6 (21.5%)	25 (26%)	26 (22%)	18 (20%)	14 (20%)	7 (24%)	-
Emergency Caesarean section	245 (32%)	29 (34%)	39 (34%)	23 (30%)	18 (27%)	6 (21.5%)	35 (36%)	41 (36%)	26 (28%)	23 (33%)	5 (17%)	-
Sampling season												0.99
Spring	142 (18%)	16 (19%)	21 (18%)	16 (21%)	10 (15%)	2 (7%)	17 (17.5%)	26 (23%)	19 (21%)	13 (18.5%)	2 (7%)	-
Summer	147 (19%)	18 (21%)	24 (21%)	15 (19%)	13 (20%)	4 (14%)	17 (17.5%)	23 (20%)	16 (18%)	13 (18.5%)	4 (14%)	-
Autumn	218 (28%)	26 (30%)	28 (25%)	20 (26%)	20 (30%)	10 (36%)	27 (28%)	32 (28%)	23 (25%)	21 (30%)	11 (38%)	-
Winter	266 (35%)	26 (30%)	41 (36%)	26 (34%)	23 (35%)	12 (43%)	36 (37%)	34 (29%)	33 (36%)	23 (33%)	12 (41%)	-
Siblings	319 (41%) *(n=269)	31 (36%) *(n=31)	45 (39%) *(n=46)	34 (44%) *(n=25)	25 (38%) *(n=21)	14 (50%) *(n=10)	39 (40%) *(n=33)	47 (41%) *(n=44)	41 (45%) *(n=28)	29 (41%) *(n=21)	14 (48%) *(n=10)	0.75
Antibiotics at birth	356 (46%)	43 (50%)	50 (44%)	34 (44%)	32 (48%)	11 (39%)	46 (47%)	53 (46%)	41 (45%)	34 (49%)	12 (41%)	0.99
Nasogastric feeding	531 (67%) *(n=2)	67 (78%)	78 (68%)	51 (66%)	41 (62%)	19 (68%)	74 (76%) *(n=2)	78 (68%)	59 (65%)	43 (61%)	21 (72%)	0.25
Feeding type	*(n=9)	*(n=4)			*(n=1)		*(n=3)			*(n=1)		-
Breastmilk	150 (19%)	25 (29%)	28 (25%)	18 (24%)	1 (1.5%)	0 (0%)	28 (29%)	29 (25%)	20 (22%)	1 (1.5%)	0 (0%)	-
Breastmilk + Solids	19 (2%)	0 (0%)	0 (0%)	0 (0%)	7 (11%)	2 (7%)	0 (0%)	0 (0%)	0 (0%)	8 (11%)	2 (7%)	-
Mixed	162 (21%)	37 (43%)	30 (26%)	11 (14%)	0 (0%)	1 (3.5%)	38 (39%)	31 (27%)	12 (13%)	1 (1.5%)	1 (3.5%)	-
Mixed + Solids	20 (2%)	0 (0%)	0 (0%)	0 (0%)	9 (14%)	1 (3.5%)	0 (0%)	0 (0%)	0 (0%)	9 (13%)	1 (3.5%)	-
Formula	269 (35%)	20 (23%)	56 (49%)	48 (62%)	1 (1.5%)	0 (0%)	28 (29%)	55 (48%)	59 (65%)	2 (3%)	0 (0%)	-
Formula + Solids	124 (16%)	0 (0%)	0 (0%)	0 (0%)	47 (71%)	14 (50%)	0 (0%)	0 (0%)	0 (0%)	48 (69%)	15 (52%)	-
Solids	20 (2%)	0 (0%)	0 (0%)	0 (0%)	0 (0%)	10 (36%)	0 (0%)	0 (0%)	0 (0%)	0 (0%)	10 (34%)	-
Birth weight (kg)	2.23 (2.07, 2.43)	2.19 (1.93, 2.4)	2.25 (2.04, 2.47)	2.26 (2.11, 2.43)	2.27 (2.12, 2.43)	2.15 (2.08, 2.33)	2.23 (1.94, 2.42)	2.26 (2.03, 2.48)	2.25 (2.11, 2.44)	2.28 (2.13, 2.43)	2.15 (2.08, 2.32)	0.27
Continuous variables are presented as median (IQR) and categorical variables are presented as proportions.
n = number of patients; * = number of patients with no available data
TEA, term equivalent age; mo, months corrected age.

## Sheet: Table S2
Supplementary Table 2. Results from MaAsLin2 of phyla and genera significantly associated with increasing age in stool after adjusting for confounders.
Rank	Feature	Coef	Stderr	N	N.Not.0	Pval	Qval
Phylum	Pseudomonadota	-0.22	0.036	371	368	6.49e-09	5.48e-07
Phylum	Actinomycetota	0.22	0.04	371	355	8e-08	3.6e-06
Phylum	Bacteroidota	0.1	0.021	371	167	5.9e-06	0.000133
Phylum	Verrucomicrobiota	0.03	0.015	371	49	0.032464	0.24493
Genus	Bifidobacterium	0.23	0.04	371	314	1.73e-08	7.08e-06
Genus	Blautia	0.07	0.013	371	102	3.08e-08	7.08e-06
Genus	Staphylococcus	-0.09	0.015	371	257	3.35e-08	7.08e-06
Genus	Schaalia	0.01	0.003	371	132	4.02e-07	6.81e-05
Genus	Ruminococcaceae*	-0.03	0.007	371	62	3.56e-06	0.00043
Genus	Prevotella	0.05	0.012	371	63	3.28e-05	0.003086
Genus	Anaerostipes	0.03	0.006	371	62	6.71e-05	0.005679
Genus	Lachnospiraceae*	0.06	0.015	371	163	0.000124	0.009529
Genus	Escherichia/Shigella	-0.12	0.037	371	317	0.000794	0.047957
Genus	Lancefieldella	0.004	0.001	371	41	0.000852	0.04803
Genus	Klebsiella	-0.11	0.033	371	301	0.001974	0.083514
Genus	Peptostreptococcaceae*	0.01	0.005	371	111	0.002888	0.106223
Genus	Bacteroides	0.03	0.012	371	93	0.006564	0.185107
Genus	Eggerthella	0.01	0.005	371	105	0.0072	0.19649
Genus	Lactobacillaceae*	0.004	0.001	371	66	0.007566	0.200024
Genus	Collinsella	0.03	0.013	371	70	0.008084	0.20116
Genus	Lactobacillales*	0.005	0.002	371	149	0.008009	0.20116
Genus	Lacticaseibacillus	0.05	0.019	371	139	0.009817	0.227576
Genus	Phocaeicola	0.04	0.014	371	89	0.009953	0.227576
Unclassified genera are represented by their family (*).

## Sheet: Table S3
Supplementary Table 3. Results from MaAsLin2 of phyla and genera significantly associated with increasing age in saliva after adjusting for confounders.
Rank	Feature	Coef	Stderr	N	N.Not.0	Pval	Qval
Phylum	Bacteroidota	0.08	0.014	402	263	1.77e-07	1.58e-05
Phylum	Fusobacteriota	0.04	0.008	402	138	2.93e-07	1.58e-05
Phylum	Bacillota	-0.11	0.022	402	402	1.36e-06	4.89e-05
Phylum	Actinomycetota	0.05	0.011	402	365	3.38e-05	0.000913
Phylum	Campilobacterota	0.01	0.002	402	84	8.9e-05	0.001922
Phylum	Pseudomonodota	0.04	0.017	402	347	0.027889	0.191612
Genus	Staphylococcus	-0.19	0.025	402	260	3.31e-12	1.79e-09
Genus	Granulicatella	0.04	0.007	402	153	1.89e-09	5.1e-07
Genus	Veillonella	0.11	0.02	402	272	1.77e-07	3.18e-05
Genus	Schaalia	0.03	0.005	402	180	3e-07	4.04e-05
Genus	Flavobacteriales^	0.02	0.004	402	215	7.52e-07	8.12e-05
Genus	Actinomyces	0.01	0.003	402	115	8.37e-06	0.000753
Genus	Bacteroidales^	0.05	0.011	402	146	1.87e-05	0.001256
Genus	Lactobacillales^	0.02	0.005	402	169	2.09e-05	0.001256
Genus	Fusobacterium	0.01	0.003	402	93	2.33e-05	0.001257
Genus	Leptotrichia	0.01	0.003	402	96	4.9e-05	0.002206
Genus	Campylobacter	0.01	0.002	402	84	9.01e-05	0.003244
Genus	Rothia	0.04	0.01	402	337	0.000127	0.003944
Genus	Leptotrichiaceae*	0.03	0.007	402	100	0.000187	0.005314
Genus	Prevotella	0.04	0.012	402	189	0.00063	0.016201
Genus	Porphyromonas	0.01	0.003	402	82	0.00068	0.016691
Genus	Lachnoanaerobaculum	0.01	0.002	402	94	0.000999	0.023455
Genus	Escherichia/Shigella	-0.02	0.01	402	205	0.001689	0.036473
Genus	Haemophilus	0.04	0.013	402	220	0.001662	0.036473
Genus	Neisseria	-0.06	0.02	402	148	0.003613	0.073551
Genus	Lancefieldella	0.01	0.003	402	97	0.01168	0.140165
Unclassified genera are represented by their family (*) or order (^).

## Sheet: Table S4
Supplementary Table 4. Overview of extremely, moderate, and late preterm infant samples used in the analysis during DOL 0-25 time window.
Gestational age group	Extremely	Moderate	Late	p
Number of patients	7	26	92	-
Number of stool samples	7	22	77	-
Number of saliva samples	7	25	82	-
Sample day of life (stool)	13 (11, 21)	12 (10, 16)	6 (4, 10)	0.003
Sample day of life (saliva)	21 (14, 24)	11 (10, 14)	5 (3, 10)	<0.001
Gestational age	23+3 (23+2, 24+2)	33+1 (32+5, 33+3)	36 (34+5, 36+4)	<0.001
Delivery				0.103
Vaginal	6 (86%)	11 (43%)	40 (43%)	-
Caesarean section	1 (14%)	15 (57%)	52 (57%)	-
Antibiotics at birth	7 (100%)	20 (77%)	36 (38%)	<0.001
Feeding type		*(n=1)	*(n=4)	0.011
Breastmilk	7 (100%)	7 (27%)	27 (29%)	-
Mixed	0 (0%)	11 (43%)	33 (36%)	-
Formula	0 (0%)	7 (27%)	28 (30%)	-
Nasogastric feeding	7 (100%)	25 (96%) *(n=1)	57 (62%) *(n=1)	<0.001
Postnatal hospital stay	119 (114, 144)	17 (11, 24)	6 (3, 9)	<0.001
In hospital	7 (100%)	16 (62%)	42 (46%)	0.007
Birth weight (kg)	0.58 (0.52, 0.6)	1.94 (1.76, 2.20)	2.3 (2.11, 2.46)	<0.001
n = number of patients; * = number of patients with no available data

## Sheet: Table S5
Supplementary Table 5. Overview of extremely, moderate, and late preterm infant samples used in the analysis during DOL 26-60 time window.
Gestational age group	Extremely	Moderate	Late	p
Number of patients	7	27	88	-
Number of stool samples	7	26	73	-
Number of saliva samples	7	24	77	-
Sample day of life (stool)	32 (31, 43)	51 (46, 54)	32 (29, 38)	<0.001
Sample day of life (saliva)	32 (31, 45)	50 (45, 54)	34 (29, 38)	<0.001
Gestational age	23+3 (23+2, 24+2)	32+6 (32+4, 33+3)	35+4 (34+5, 36+1)	<0.001
Delivery				0.025
Vaginal	6 (86%)	8 (28%)	37 (43%)	-
Caesarean section	1 (14%)	19 (72%)	51 (57%)	-
Antibiotics at birth	7 (100%)	21 (78%)	31 (31%)	<0.001
Feeding type				<0.001
Breastmilk	7 (100%)	5 (19%)	23 (26%)	-
Mixed	0 (0%)	4 (15%)	27 (31%)	-
Formula	0 (0%)	18 (66%)	38 (43%)	-
Nasogastric feeding	7 (100%)	27 (100%)	57 (65%)	<0.001
Postnatal hospital stay	119 (114, 144)	20 (14, 25)	6 (4, 9)	<0.001
In hospital	7 (100%)	0 (0%)	0 (0%)	<0.001
Birth weight (kg)	0.58 (0.52, 0.6)	1.98 (1.77, 2.2)	2.35 (2.13, 2.53)	<0.001
n = number of patients; * = number of patients with no available data

## Sheet: Table S6
Supplementary Table 6. Results from MaAsLin2 of genera in stool significantly associated with EP compared to both MP and LP infants.
DOL	Comparison	Feature	Coef	Stderr	N	N.Not.0	Pval	Qval
0-25	EP:LP	Enterococcus	0.304001	0.115347	106	71	0.009711	0.097109
0-25	EP:MP	Enterococcus	0.349408	0.123879	106	71	0.005761	0.097109
0-25	EP:MP	Veillonella	-0.30268	0.110244	106	60	0.007141	0.097109
0-25	EP:LP	Veillonella	-0.196445	0.102651	106	60	0.05846	0.222505

## Sheet: Table S7
Supplementary Table 7. Results from MaAsLin2 of genera in saliva significantly associated with EP compared to both MP and LP infants.
DOL	Comparison	Feature	Coef	Stderr	N	N.Not.0	Pval	Qval
0-25	EP:LP	Enterococcus	0.18146	0.029399	114	18	1.2e-08	5.01e-07
0-25	EP:LP	Pseudomonas	0.031113	0.005128	114	15	1.96e-08	5.01e-07
0-25	EP:MP	Pseudomonas	0.032652	0.005478	114	15	3.21e-08	5.46e-07
0-25	EP:MP	Enterococcus	0.183067	0.031403	114	18	5.84e-08	7.45e-07
0-25	EP:MP	Streptococcus	-0.884956	0.154574	114	109	9.39e-08	9.58e-07
0-25	EP:MP	Escherichia/Shigella	0.693313	0.122548	114	71	1.27e-07	1.08e-06
0-25	EP:LP	Escherichia/Shigella	0.630197	0.114728	114	71	2.65e-07	1.93e-06
0-25	EP:LP	Streptococcus	-0.766807	0.14471	114	109	6.21e-07	3.96e-06
0-25	EP:LP	Klebsiella	0.224046	0.049962	114	24	1.83e-05	0.000104
0-25	EP:MP	Klebsiella	0.225072	0.053367	114	24	5.16e-05	0.000263
0-25	EP:MP	Gemella	-0.238639	0.086982	114	78	0.007119	0.028055
0-25	EP:LP	Gemella	-0.216928	0.081432	114	78	0.008907	0.032446
0-25	EP:LP	Corynebacterium	0.038869	0.017572	114	28	0.029071	0.087214
0-25	EP:MP	Corynebacterium	0.038473	0.01877	114	28	0.042813	0.121305
26-60	EP:LP	Escherichia/Shigella	0.801013	0.065136	108	66	5.35e-22	2.89e-20
26-60	EP:MP	Escherichia/Shigella	0.802809	0.069247	108	66	1.9e-20	5.13e-19
26-60	EP:LP	Streptococcus	-0.967514	0.091193	108	102	2.93e-18	5.27e-17
26-60	EP:MP	Streptococcus	-1.00361	0.096948	108	102	1.1e-17	1.48e-16
26-60	EP:LP	Klebsiella	0.250609	0.032745	108	13	1.04e-11	1.13e-10
26-60	EP:LP	Pseudomonas	0.066928	0.00879	108	12	1.27e-11	1.14e-10
26-60	EP:MP	Klebsiella	0.255461	0.034812	108	13	4.96e-11	3.82e-10
26-60	EP:MP	Pseudomonas	0.066157	0.009345	108	12	1.76e-10	1.19e-09
26-60	EP:LP	Rothia	-0.120504	0.040474	108	84	0.003618	0.021708
26-60	EP:LP	Gemella	-0.183997	0.063026	108	94	0.0043	0.023222
26-60	EP:MP	Acinetobacter	0.016816	0.006171	108	13	0.007551	0.037068
26-60	EP:LP	Acinetobacter	0.015207	0.005805	108	13	0.010118	0.045533
26-60	EP:MP	Gemella	-0.169546	0.067004	108	94	0.012892	0.053553
26-60	EP:LP	Lactobacillus	0.139837	0.060288	108	35	0.022324	0.086107
26-60	EP:MP	Veillonella	-0.175959	0.080728	108	58	0.031539	0.106443
26-60	EP:MP	Lactobacillus	0.130244	0.064093	108	35	0.044692	0.141964
26-60	EP:MP	Corynebacterium	0.039683	0.020114	108	26	0.051166	0.153498
26-60	EP:LP	Corynebacterium	0.03526	0.01892	108	26	0.065197	0.176033
26-60	EP:MP	Rothia	-0.080361	0.043029	108	84	0.06463	0.176033
26-60	EP:LP	Veillonella	-0.129063	0.075935	108	58	0.092187	0.237053
